# Supplementary material for: Modulation of intrinsic inhibitory checkpoints using nano‐carriers to unleash NK cell activity
Source: EMBO Mol Med. 2021 Nov 2;14(1):e14073. doi: 10.15252/emmm.202114073 (PMC8749471; doi:10.15252/emmm.202114073)
Supplement: Supplementary file 3 — Source Data for Expanded View [file EMMM-14-e14073-s002.xlsx]

## Sheet: Caspase-3 intensity level
# Cells	NPs N.S siRNA	NPs SHP-1 & Cbls siRNA
1	0.027092	0.0436202
2	0.0487755	0.0557783
3	0.03459	0.0302294
4	0.0386345	0.0391078
5	0.0426282	0.0472921
6	0.0488684	0.0437093
7	0.055658	0.0451193
8	0.0478827	0.0517765
9	0.0351979	0.0469142
10	0.039459	0.0843315
11	0.0592934	0.0382161
12	0.0291502	0.0304368
13	0.0485606	0.0593981
14	0.0429214	0.0465156
15	0.0453715	0.0541727
16	0.0467985	0.0485885
17	0.0402606	0.0578429
18	0.0380628	0.0212096
19	0.0335844	0.0377468
20	0.0445902	0.0580275
21	0.0484402	0.0316228
22	0.0360921	0.0625218
23	0.0393383	0.0546864
24	0.0410549	0.047011
25	0.0411068	0.0502917
26	0.0315781	0.0482783
27	0.0380125	0.0362657
28	0.0446723	0.0593171
29	0.0473867	0.0314708
30	0.038304	0.0307695
31	0.0375284	0.0316397
32	0.0495646	0.0167889
33	0.0457308	0.0500547
34	0.0312717	0.0477459
35	0.0380896	0.0311373
36	0.0339585	0.0558666
37	0.0230665	0.0427404
38	0.0282017	0.036314
39	0.0395992	0.0461765
40	0.0163474	0.0494372
41	0.0417438	0.0399603
42	0.0370088	0.0583072
43	0.0331537	0.0401746
44	0.0286032	0.0351152
45	0.043936	0.0667731
46	0.0293143	0.0707695
47	0.0319951	0.0507874
48	0.034851	0.0472478
49	0.0372365	0.0594733
50	0.0469738	0.0502095
51	0.0261012	0.049895
52	0.0492162	0.0449048
53	0.0382778	0.0648734
54	0.0355507	0.0644073
55	0.0439901	0.0431133
56	0.0324311	0.057988
57	0.0437717	0.0378092
58	0.0338755	0.0235486
59	0.0295839	0.0399089
60	0.0197631	0.0489234
61	0.0476307	0.0167731
62	0.0441596	0.0429604
63	0.0385938	0.0455869
64	0.0348685	0.0352317
65	0.0542104	0.0511408
66	0.043876	0.0467729
67	0.0188893	0.0324973
68	0.0449622	0.0456151
69	0.0441087	0.0280557
70	0.0245768	0.0266645
71	0.0246494	0.0696169
72	0.0374844	0.0581037
73	0.0313776	0.0327279
74	0.0386216	0.0489875
75	0.0247669	0.0628509
76	0.0290136	0.0376056
77	0.0326609	0.0255152
78	0.0503427	0.0205927
79	0.0374916	0.0352907
80	0.0399013	0.0499107
81	0.0353079	0.0548732
82	0.0388351	0.0150585
83	0.0428798	0.0226464
84	0.0488279	0.0194839
85	0.0317194	0.0462063
86	0.039286	0.0576451
87	0.0464719	0.0457787
88	0.0462814	0.0466304
89	0.0234771	0.0274593
90	0.0340008	0.0386693
91	0.045196	0.0316819
92	0.0305641	0.0382121
93	0.0367372	0.0250494
94	0.0289829	0.037463
95	0.0341027	0.0324031
96	0.0338415	0.0382651
97	0.0245783	0.0425192
98	0.0379732	0.0133074
99	0.0406077	0.0326141
100	0.041057	0.0346799
101	0.0315822	0.0249709
102	0.0446165	0.0378292
103	0.0276271	0.0182184
104	0.0360315	0.0352367
105	0.0394333	0.0383969
106	0.0418789	0.0516809
107	0.043832	0.0256712
108	0.0443969	0.0288314
109	0.0316761	0.0280343
110	0.0274055	0.0298825
111	0.0343392	0.0363644
112	0.0259019	0.0364726
113	0.0316675	0.0261353
114	0.0457551	0.0281662
115	0.056864	0.0256411
116	0.0392357	0.0329209
117	0.0415978	0.0219433
118	0.0440516	0.0285037
119	0.0276353	0.0509572
120	0.0433859	0.0252158
121	0.0585104	0.0241247
122	0.0452051	0.0257329
123	0.0362888	0.0396885
124	0.0560258	0.0391841
125	0.0314178	0.0304343
126	0.0491294	0.0201322
127	0.0481104	0.0217638
128	0.0355741	0.0192949
129	0.033648	0.0258191
130	0.0431722	0.02752
131	0.0452189	0.0434269
132	0.0348579	0.0286695
133	0.038596	0.0345717
134	0.0463731	0.0124881
135	0.0359065	0.0295762
136	0.0185619	0.0281019
137	0.0351621	0.0281065
138	0.0213603	0.0298371
139	0.0349627	0.0303473
140	0.0355649	0.0251404
141	0.0315487	0.0227522
142	0.0197003	0.039692
143	0.0313893	0.0144831
144	0.032616	0.0273627
145	0.0156883	0.0290478
146	0.0409612	0.0224354
147	0.0288765	0.0298807
148	0.0458554	0.0324546
149	0.0391795	0.0433049
150	0.0378143	0.0386809
151	0.0309025	0.0200637
152	0.0327688	0.0163969
153	0.0258965	0.0205915
154	0.0264665	0.0341472
155	0.0426592	0.0607871
156	0.0419336	0.0537138
157	0.0404082	0.0171158
158	0.0425551	0.033729
159	0.0549193	0.0369201
160	0.0330185	0.0527341
161	0.037915	0.0448337
162	0.0437494	0.0489549
163	0.0339007	0.0373276
164	0.0302008	0.0453589
165	0.0343341	0.0440295
166	0.0390827	0.0198506
167	0.0306983	0.0426182
168	0.0312904	0.0264941
169	0.0419546	0.0192155
170	0.0425738	0.0305667
171	0.038682	0.0249385
172	0.0322255	0.0430599
173	0.046154	0.0414947
174	0.0293673	0.0432734
175	0.031988	0.0473683
176	0.0405567	0.0407578
177	0.0317681	0.0261431
178	0.0282039	0.041403
179	0.044535	0.03013
180	0.0428589	0.0303778
181	0.0371468	0.0511975
182	0.0430987	0.0422621
183	0.0518082	0.0275474
184	0.0237565	0.0259289
185	0.0295015	0.0362682
186	0.0378222	0.0439482
187	0.042227	0.0380979
188	0.0309601	0.018616
189	0.0446956	0.0433837
190	0.0462783	0.042805
191	0.0241174	0.0341562
192	0.0382597	0.0346895
193	0.0407077	0.0480111
194	0.0355145	0.0335559
195	0.0468597	0.039015
196	0.0326669	0.0197391
197	0.0425176	0.025992
198	0.0325857	0.0542936
199	0.030661	0.0304552
200	0.0568599	0.0450543
201	0.0385956	0.0238276
202	0.0396764	0.0445547
203	0.024816	0.0232703
204	0.0343453	0.0179381
205	0.039664	0.0366204
206	0.0409058	0.0290505
207	0.0302068	0.0408802
208	0.0386384	0.0394343
209	0.0325943	0.0417729
210	0.0264681	0.0345448
211	0.0434784	0.0558673
212	0.0300969	0.0539789
213	0.0385188	0.0469908
214	0.0276573	0.0421015
215	0.0387263	0.0327215
216	0.0338836	0.0246316
217	0.0421935	0.0561752
218	0.0432652	0.0563583
219	0.0320956	0.0828082
220	0.0345373	0.0396601
221	0.0394138	0.0345107
222	0.0436605	0.0453729
223	0.0455706	0.0607705
224	0.039056	0.026376
225	0.03472	0.0387338
226	0.0240111	0.0361767
227	0.0546562	0.0711759
228	0.0278482	0.0179301
229	0.0357592	0.0263482
230	0.0313851	0.0186051
231	0.036172	0.0547956
232	0.037013	0.0255586
233	0.0401175	0.0575268
234	0.0295327	0.0250395
235	0.0327147	0.0295241
236	0.0366418	0.0499558
237	0.0343646	0.0813129
238	0.0384753	0.0233794
239	0.04633	0.0499638
240	0.0346595	0.0270452
241	0.0320428	0.03751
242	0.0309158	0.0244731
243	0.033956	0.0453047
244	0.0272295	0.0615391
245	0.0385523	0.040978
246	0.0364518	0.0206001
247	0.0385339	0.0524142
248	0.0394984	0.0184981
249	0.0370562	0.0310611
250	0.0322037	0.0449514
251	0.0382814	0.0492163
252	0.0407276	0.0340108
253	0.0347482	0.0245445
254	0.0327092	0.0611559
255	0.0288347	0.0286959
256	0.0410661	0.0233023
257	0.031756	0.0431143
258	0.0330285	0.0385274
259	0.0283021	0.0275573
260	0.0432006	0.0396325
261	0.033913	0.038995
262	0.0306247	0.0218184
263	0.04092	0.037899
264	0.0338328	0.0611595
265	0.0249525	0.0512644
266	0.0408366	0.0290657
267	0.024727	0.027029
268	0.0322363	0.0385789
269	0.024815	0.0306479
270	0.0347466	0.0132118
271	0.0331599	0.069961
272	0.0346665	0.0223759
273	0.0367599	0.0268855
274	0.0193995	0.0364555
275	0.0427631	0.0700213
276	0.039975	0.0257554
277	0.0314939	0.0426374
278	0.0396205	0.023841
279	0.0455286	0.0307738
280	0.0349128	0.0362319
281	0.0384786	0.0176556
282	0.0274379	0.0410831
283	0.0233294	0.0352335
284	0.0389196	0.0205095
285	0.0385321	0.0300215
286	0.0394895	0.0779073
287	0.0448525	0.0388728
288	0.0339135	0.0289733
289	0.0420225	0.0161172
290	0.0366435	0.0159938
291	0.0375951	0.045878
292	0.0346941	0.0305018
293	0.0348744	0.0217676
294	0.0478411	0.0335041
295	0.028224	0.0210751
296	0.0395261	0.0692767
297	0.0529961	0.0410956
298	0.0426989	0.0385803
299	0.0187837	0.0271009
300	0.0455608	0.0527507
301	0.0345464	0.0206133
302	0.0422483	0.0258903
303	0.0389615	0.0377676
304	0.0347112	0.0258174
305	0.041879	0.0538973
306	0.0453647	0.0232814
307	0.0461962	0.0611196
308	0.0390301	0.0885711
309	0.0356404	0.0422866
310	0.0360354	0.0309411
311	0.0376472	0.0384973
312	0.0272928	0.0665386
313	0.0413406	0.0344685
314	0.0407743	0.0343981
315	0.0307225	0.0728265
316	0.0330471	0.0221297
317	0.0169268	0.0412896
318	0.0381663	0.0767348
319	0.0386521	0.024583
320	0.0485696	0.042769
321	0.0338646	0.038509
322	0.0419708	0.0500301
323	0.0390785	0.0879785
324	0.0342912	0.0535881
325	0.0235011	0.0536105
326	0.0314996	0.0446168
327	0.0424979	0.0836485
328	0.0314457	0.0518421
329	0.0357495	0.057083
330	0.0338943	0.0566375
331	0.0326137	0.0552189
332	0.0329169	0.054059
333	0.0376331	0.0501081
334	0.0417115	0.0497888
335	0.0218333	0.074693
336	0.0366105	0.0498976
337	0.0380892	0.0444389
338	0.0324593	0.0698108
339	0.0328258	0.0444091
340	0.0468647	0.0662172
341	0.0427341	0.0532471
342	0.0430348	0.0630405
343	0.0402039	0.0365838
344	0.0327998	0.0387659
345	0.039351	0.0704323
346	0.0335385	0.0330525
347	0.0441692	0.0595997
348	0.0310529	0.0797464
349	0.0254854	0.0418054
350	0.0315499	0.0717284
351	0.0412491	0.0453028
352	0.0318291	0.0480458
353	0.0512791	0.0676328
354	0.0352696	0.0579691
355	0.053686	0.0454978
356	0.0292986	0.0345028
357	0.0332562	0.0545406
358	0.0179433	0.0459698
359	0.036731	0.0543008
360	0.0311267	0.0556295
361	0.0482492	0.0644619
362	0.040485	0.0426391
363	0.0410602	0.0544455
364	0.0148186	0.0602981
365	0.0187213	0.0720059
366	0.0322365	0.0739972
367	0.0424398	0.0455115
368	0.0449877	0.0608508
369	0.0295974	0.0398688
370	0.0418726	0.0689968
371	0.0299564	0.063078
372	0.0278664	0.0757108
373	0.0279101	0.0564163
374	0.0525112	0.0851545
375	0.0294324	0.0510416
376	0.0307231	0.0513258
377	0.0264088	0.0631554
378	0.0341885	0.068679
379	0.0287242	0.067895
380	0.0345158	0.0635208
381	0.0399565	0.0712802
382	0.0336878	0.0476839
383	0.0282481	0.0501113
384	0.0438543	0.0497508
385	0.0416068	0.0407167
386	0.0497323	0.0675758
387	0.0379357	0.0678348
388	0.0430247	0.0655441
389	0.0410282	0.0814843
390	0.0401073	0.0417749
391	0.0345735	0.0304601
392	0.0363518	0.0687729
393	0.0383979	0.0586228
394	0.0439879	0.0693602
395	0.0295361	0.0531042
396	0.041263	0.0723982
397	0.0171738	0.0587293
398	0.0380302	0.0450384
399	0.0333568	0.0396003
400	0.0327769	0.0655015
401	0.0428259	0.0693741
402	0.0372489	0.0607702
403	0.046591	0.0759993
404	0.0376704	0.0768888
405	0.0391374	0.0901856
406	0.0374118	0.0920303
407	0.0205128	0.0635516
408	0.0347397	0.115971
409	0.0317715	0.0680777
410	0.0399234	0.100652
411	0.0366152	0.0685833
412	0.0352475	0.0523043
413	0.0252326	0.0502803
414	0.0205819	0.0639786
415	0.036555	0.0577453
416	0.0388527	0.0471406
417	0.0535551	0.0386682
418	0.0432401	0.0705017
419	0.0421397	0.0753238
420	0.0407344	0.0454253
421	0.0411803	0.0597004
422	0.0189446	0.0563433
423	0.0248845	0.0737104
424	0.0349977	0.0710519
425	0.03224	0.0540758
426	0.0345623	0.0630324
427	0.0372061	0.0403052
428	0.0412921	0.0480507
429	0.0290799	0.051461
430	0.0336603	0.0700166
431	0.0374434	0.0597481
432	0.0357612	0.0574807
433	0.0192066	0.0645996
434	0.0197865	0.0478033
435	0.0341556	0.0746791
436	0.0174833	0.0444368
437	0.0344104	0.0488631
438	0.0362135	0.0384417
439	0.0216503	0.0543475
440	0.0332839	0.0517208
441	0.0252529	0.0657771
442	0.0205748	0.0585275
443	0.0331226	0.0456345
444	0.0512617	0.0723658
445	0.0327583	0.0617161
446	0.0399779	0.0316405
447	0.0437682	0.0325478
448	0.0341961	0.0305573
449	0.0273174	0.0460442
450	0.0449158	0.0891242
451	0.0233309	0.0562451
452	0.0348089	0.0697671
453	0.0367897	0.0437964
454	0.0380206	0.0305128
455	0.0259977	0.0617402
456	0.0286288	0.0491131
457	0.0348998	0.0505753
458	0.042514	0.0467167
459	0.0433838	0.0616905
460	0.043411	0.0496011
461	0.0372899	0.0525716
462	0.0441508	0.0697623
463	0.0337376	0.0414509
464	0.029909	0.0531405
465	0.0364616	0.0481144
466	0.0326601	0.0448988
467	0.0347152	0.027284
468	0.0359724	0.0584343
469	0.0358741	0.0399908
470	0.0365948	0.0524016
471	0.0277316	0.0530409
472	0.0341617	0.0398003
473	0.0341831	0.0772652
474	0.0236966	0.0414241
475	0.0301157	0.0540136
476	0.0457406	0.0615689
477	0.0328451	0.0439635
478	0.0393457	0.0757366
479	0.0399115	0.0622099
480	0.0202511	0.0928397
481	0.0322268	0.0330904
482	0.043796	0.0391416
483	0.0364208	0.0958124
484	0.0202183	0.0570745
485	0.0332687	0.069626
486	0.0390658	0.0351678
487	0.0333857	0.0654
488	0.0291831	0.0664921
489	0.0383987	0.0416923
490	0.0445659	0.066015
491	0.0345254	0.038504
492	0.0311198	0.077808
493	0.033178	0.0296286
494	0.024452	0.0580974
495	0.040737	0.0653013
496	0.0377872	0.0839291
497	0.0375782	0.0647303
498	0.0314089	0.0630947
499	0.0344666	0.0391507
500	0.0189325	0.0631613
501	0.0474051	0.0413046
502	0.0380727	0.0839243
503	0.050819	0.119076
504	0.0429505	0.0416635
505	0.043426	0.0456629
506	0.0393819	0.0685264
507	0.0356069	0.0494775
508	0.0314674	0.0549604
509	0.0185769	0.078594
510	0.0373466	0.0310056
511	0.0376229	0.0328384
512	0.0438896	0.0311665
513	0.0451286	0.0657323
514	0.0233885	0.0860329
515	0.035221	0.0417678
516	0.033039	0.0445175
517	0.0388596	0.0733828
518	0.0224769	0.0685809
519	0.0365955	0.0756094
520	0.0287818	0.0647879
521	0.0406542	0.0904045
522	0.0315409	0.0604181
523	0.0388519	0.057843
524	0.0281641	0.0290696
525	0.0349276	0.0555029
526	0.0321552	0.0911962
527	0.037345	0.0367493
528	0.030698	0.0671363
529	0.0255253	0.0286081
530	0.0368949	0.0472161
531	0.0301107	0.0660309
532	0.0390963	0.101958
533	0.0381702	0.03061
534	0.0291473	0.0401178
535	0.0410767	0.0684954
536	0.0265528	0.0792044
537	0.0411848	0.0725551
538	0.0317822	0.0453495
539	0.0372388	0.0466234
540	0.0376099	0.0836026
541	0.0259985	0.0338581
542	0.0361798	0.072292
543	0.0346174	0.038492
544	0.0423098	0.0338313
545	0.0317887	0.0658253
546	0.0345527	0.0329659
547	0.0489114	0.0749882
548	0.0296831	0.0336334
549	0.0357442	0.0873537
550	0.0334744	0.0381606
551	0.032462	0.0479906
552	0.0302918	0.0593845
553	0.0320151	0.0622092
554	0.0338356	0.0813752
555	0.0244894	0.0738879
556	0.0421148	0.0914475
557	0.02672	0.0968677
558	0.0288549	0.0606228
559	0.0312417	0.0542101
560	0.0398571	0.0857135
561	0.0338797	0.0581987
562	0.0318341	0.073769
563	0.0357672	0.0768529
564	0.0381554	0.0485777
565	0.0431237	0.0857566
566	0.0424614	0.0799757
567	0.0278102	0.04424
568	0.0337397	0.0856373
569	0.0327065	0.096874
570	0.0402564	0.0760751
571	0.0323079	0.0283355
572	0.0375427	0.112063
573	0.0325315	0.0726524
574	0.0341139	0.0662362
575	0.0356686	0.0531397
576	0.0169184	0.0455958
577	0.0404995	0.0528655
578	0.0384928	0.0953477
579	0.0334365	0.0930044
580	0.0383045	0.0509176
581	0.02847	0.0402507
582	0.0354144	0.0871775
583	0.0348181	0.0729074
584	0.0447687	0.0921942
585	0.0372712	0.0403232
586	0.0306546	0.104772
587	0.0378842	0.0731349
588	0.0328973	0.0962225
589	0.0374806	0.0381628
590	0.0456259	0.0793452
591	0.0408322	0.0904998
592	0.0357982	0.0686888
593	0.0338199	0.0610517
594	0.0345103	0.0652862
595	0.0344324	0.0880287
596	0.036963	0.0467817
597	0.0438927	0.095065
598	0.020351	0.0649456
599	0.0301267	0.0812817
600	0.0481618	0.0634917
601	0.0363411	0.0576523
602	0.0201297	0.0483159
603	0.039101	0.0562706
604	0.027216	0.10697
605	0.0454061	0.091922
606	0.0231119	0.0885143
607	0.0375604	0.115619
608	0.0246674	0.0789792
609	0.0496335	0.109541
610	0.0427696	0.0828346
611	0.0380508	0.0651228
612	0.0411043	0.0775705
613	0.0218377	0.0422204
614	0.0446393	0.045844
615	0.0438225	0.0546025
616	0.0357095	0.0739563
617	0.0264769	0.13311
618	0.0358762	0.0724735
619	0.0415908	0.102445
620	0.030972	0.0548664
621	0.0418861	0.0644222
622	0.0280646	0.0775046
623	0.0390955	0.103491
624	0.040671	0.105683
625	0.0309732	0.0403927
626	0.0431906	0.0700415
627	0.0391611	0.106276
628	0.0370981	0.091095
629	0.0359477	0.0707648
630	0.0407542	0.0964753
631	0.0346652	0.090876
632	0.0368756	0.0826278
633	0.0315936	0.0355691
634	0.039619	0.0541743
635	0.0216091	0.0638522
636	0.0357235	0.0394899
637	0.0397165	0.0381076
638	0.0472974	0.119627
639	0.0447218	0.0715418
640	0.028039	0.0607579
641	0.0448552	0.102037
642	0.0152512	0.11663
643	0.0459864	0.0498927
644	0.0390686	0.026815
645	0.0309587	0.0734386
646	0.0371048	0.0692686
647	0.0263956	0.0471171
648	0.0347881	0.049025
649	0.0344424	0.100309
650	0.0364678	0.0725064
651	0.0361898	0.0740687
652	0.0418432	0.0976672
653	0.0381222	0.0463534
654	0.0346427	0.0739015
655	0.0289078	0.0543508
656	0.0430509	0.0984079
657	0.0411977	0.052572
658	0.0215695	0.0559583
659	0.0339299	0.0745707
660	0.0310122	0.0757982
661	0.0260684	0.0739841
662	0.045166	0.0565417
663	0.0316618	0.078799
664	0.0461234	0.0419202
665	0.0422666	0.03374
666	0.0375871	0.0884396
667	0.0356867	0.0392824
668	0.0304567	0.084872
669	0.0365542	0.0307387
670	0.031885	0.0842464
671	0.0353593	0.0721136
672	0.0375117	0.086936
673	0.03523	0.0970519
674	0.03055	0.0326159
675	0.040886	0.0581617
676	0.0307403	0.0805153
677	0.032986	0.0748265
678	0.0392414	0.0770808
679	0.0277462	0.0583452
680	0.0311039	0.0641185
681	0.0394588	0.067545
682	0.027794	0.0553838
683	0.0329066	0.0535041
684	0.0370636	0.0769995
685	0.0412688	0.0442565
686	0.0353746	0.0405668
687	0.0315876	0.0558266
688	0.0324283	0.0430039
689	0.0297257	0.0448478
690	0.0390202	0.0454113
691	0.013108	0.058646
692	0.0176123	0.0521657
693	0.0201053	0.0367004
694	0.0130098	0.0509485
695	0.00972767	0.0344801
696	0.026598	0.0448074
697	0.0145279	0.0669005
698	0.0323097	0.0492756
699	0.0139195	0.0476981
700	0.036518	0.0389532
701	0.026639	0.0614992
702	0.025753	0.0517293
703	0.0458795	0.0739119
704	0.0252609	0.0650724
705	0.0203826	0.0800087
706	0.0199278	0.0488534
707	0.0130772	0.0498506
708	0.0144512	0.0592335
709	0.0313445	0.0678243
710	0.0502883	0.0546908
711	0.0193144	0.0571762
712	0.0175067	0.0582506
713	0.0321524	0.0638469
714	0.0189397	0.0647725
715	0.0223843	0.0523635
716	0.046382	0.0652228
717	0.0373695	0.0498512
718	0.0344585	0.0476734
719	0.0208023	0.0571896
720	0.0246044	0.0545531
721	0.024541	0.0675484
722	0.0255839	0.057754
723	0.0200042	0.0641301
724	0.0360565	0.0396898
725	0.0258802	0.0626748
726	0.0265193	0.0757136
727	0.0203472	0.0436524
728	0.0344541	0.050411
729	0.0335254	0.0606381
730	0.017995	0.0667117
731	0.0159426	0.0473169
732	0.0247586	0.0548297
733	0.0241113	0.044545
734	0.0215144	0.091483
735	0.0252927	0.0561896
736	0.0330833	0.0614133
737	0.0313128	0.0765183
738	0.0168476	0.0526427
739	0.039115	0.0490643
740	0.0139163	0.0421266
741	0.0217199	0.0711822
742	0.0331089	0.0860535
743	0.029088	0.05643
744	0.0215761	0.0460536
745	0.0291437	0.036119
746	0.0107955	0.0276178
747	0.0218214	0.0779244
748	0.0143797	0.0292894
749	0.0260042	0.0366545
750	0.0216219	0.0685788
751	0.0228067	0.0480041
752	0.0424902	0.0460771
753	0.0155221	0.0423021
754	0.0352256	0.0475375
755	0.0343556	0.0354574
756	0.0108829	0.0575665
757	0.0502798	0.0502511
758	0.0193675	0.0519744
759	0.0238599	0.0690288
760	0.0247415	0.0486059
761	0.0364502	0.0694534
762	0.0392893	0.0590304
763	0.00806177	0.0746795
764	0.0185415	0.0553988
765	0.0393481	0.0595807
766	0.0271341	0.0500828
767	0.034944	0.048144
768	0.0358439	0.0653567
769	0.0369322	0.0456242
770	0.03185	0.0447922
771	0.0325749	0.0688181
772	0.031757	0.0623182
773	0.0178016	0.0602935
774	0.0290767	0.0627697
775	0.034675	0.0703929
776	0.022137	0.0629087
777	0.0265307	0.0513935
778	0.0315919	0.0556975
779	0.0294846	0.0704584
780	0.0137854	0.040031
781	0.0210309	0.065982
782	0.0313173	0.0750072
783	0.0266251	0.0594504
784	0.0110624	0.0542187
785	0.0178373	0.0482086
786	0.0182971	0.0480925
787	0.0238702	0.0323734
788	0.0401023	0.0507143
789	0.0280792	0.0296112
790	0.0200855	0.0635241
791	0.0336277	0.0617838
792	0.0441713	0.0468213
793	0.0220833	0.0926311
794	0.0310514	0.0361872
795	0.0204071	0.0463293
796	0.0219514	0.0804193
797	0.0259519	0.0614429
798	0.0269115	0.0592614
799	0.0251705	0.0613711
800	0.0170646	0.0334667
801	0.0316055	0.10648
802	0.0131258	0.0312123
803	0.0215018	0.0606596
804	0.0247304	0.0662381
805	0.0210353	0.0517866
806	0.0268903	0.0431483
807	0.026896	0.0477291
808	0.0217958	0.0745461
809	0.0396956	0.0545045
810	0.0225102	0.051194
811	0.0123091	0.0578801
812	0.0289197	0.0622205
813	0.0214294	0.06226
814	0.0278364	0.0623529
815	0.0293824	0.0388888
816	0.0278896	0.0674861
817	0.032784	0.0652826
818	0.0201409	0.0683957
819	0.0395538	0.0472868
820	0.0202999	0.0399265
821	0.0324991	0.0679341
822	0.0228794	0.0397892
823	0.026724	0.0639871
824	0.0344601	0.0704344
825	0.0200575	0.0709411
826	0.0288086	0.0820246
827	0.0339234	0.0478824
828	0.0285267	0.061197
829	0.0248403	0.072076
830	0.0270829	0.0406736
831	0.0285407	0.0647548
832	0.0252977	0.0786499
833	0.0221708	0.0611347
834	0.0242803	0.0412931
835	0.0335111	0.0570189
836	0.0275243	0.0586911
837	0.0276595	0.08305
838	0.0265033	0.0644206
839	0.0293709	0.041512
840	0.0310075	0.0481494
841	0.0203682	0.0372755
842	0.0344569	0.0634375
843	0.0214729	0.0348287
844	0.0107606	0.0773414
845	0.0262166	0.0517188
846	0.0111084	0.0447272
847	0.0227299	0.0498264
848	0.0215782	0.0619811
849	0.0300575	0.0640619
850	0.0345721	0.0627438
851	0.0204321	0.0407794
852	0.0264469	0.0950521
853	0.0356899	0.0495584
854	0.0157957	0.0408812
855	0.0333986	0.0673287
856	0.0174155	0.0465789
857	0.032999	0.0436284
858	0.0271562	0.052935
859	0.0233024	0.0845386
860	0.0272914	0.050707
861	0.0265604	0.0789424
862	0.0151642	0.0622497
863	0.0248319	0.0527113
864	0.0244911	0.0647016
865	0.0357292	0.0726231
866	0.0208258	0.0345479
867	0.0366212	0.0455586
868	0.0307567	0.0544332
869	0.0247873	0.0945138
870	0.0286098	0.0696549
871	0.0329621	0.0973968
872	0.033874	0.0498813
873	0.0258954	0.0643432
874	0.0185225	0.0690627
875	0.0405696	0.100376
876	0.0282237	0.0395803
877	0.0307757	0.0837106
878	0.0275655	0.0408532
879	0.0244131	0.0462037
880	0.0215423	0.0622866
881	0.0185892	0.0500927
882	0.0284369	0.0384066
883	0.0336235	0.0774718
884	0.0364862	0.0898971
885	0.0249506	0.10713
886	0.0140344	0.0600144
887	0.0354402	0.0774719
888	0.0342913	0.0704693
889	0.031178	0.0326502
890	0.0290823	0.0472894
891	0.0250749	0.0899675
892	0.0371311	0.0776029
893	0.0196958	0.0348054
894	0.0267317	0.055895
895	0.02812	0.0465012
896	0.03821	0.0587185
897	0.0355037	0.0460627
898	0.0258072	0.0527049
899	0.0129643	0.0493372
900	0.0258383	0.0367523
901	0.0270465	0.0506439
902	0.0268826	0.051639
903	0.0466035	0.0645904
904	0.0300125	0.0799236
905	0.0335941	0.0556952
906	0.026856	0.0374164
907	0.0408638	0.0461052
908	0.0258518	0.0469241
909	0.0326503	0.0546166
910	0.0273959	0.0732212
911	0.0191276	0.0665981
912	0.0355467	0.0753137
913	0.0211281	0.0607704
914	0.030319	0.0400037
915	0.0320907	0.0417656
916	0.0302653	0.0573151
917	0.0222614	0.0483694
918	0.0242824	0.0449885
919	0.0382374	0.0561743
920	0.0334159	0.0362307
921	0.0356638	0.070202
922	0.0236789	0.0579801
923	0.0395563	0.0671793
924	0.0263273	0.0401727
925	0.0309102	0.0479911
926	0.0209871	0.0600546
927	0.0214066	0.0369865
928	0.043854	0.0515149
929	0.0340318	0.0585801
930	0.0242123	0.0546214
931	0.0183145	0.063984
932	0.0259549	0.0471464
933	0.0263957	0.0455056
934	0.0337085	0.0505711
935	0.0282606	0.0441596
936	0.0247766	0.0415302
937	0.0410508	0.0417575
938	0.0327354	0.0557258
939	0.0252078	0.0642931
940	0.0255114	0.0509998
941	0.019511	0.0592085
942	0.00798507	0.0473568
943	0.0395696	0.057367
944	0.0262449	0.0434851
945	0.0202836	0.0393878
946	0.0237578	0.068566
947	0.028733	0.0590066
948	0.0274012	0.0506876
949	0.0313591	0.0679948
950	0.0199533	0.0571168
951	0.0404875	0.0494799
952	0.0213901	0.0403789
953	0.0292685	0.0456572
954	0.0182758	0.0829341
955	0.027086	0.070987
956	0.0065232	0.0386215
957	0.0306711	0.0476705
958	0.0264059	0.0659887
959	0.0275374	0.0718126
960	0.0313005	0.0575728
961	0.02552	0.0773139
962	0.0232252	0.0739755
963	0.0173505	0.0656869
964	0.0403717	0.0506003
965	0.029487	0.0478675
966	0.0151163	0.0406987
967	0.0094992	0.0682448
968	0.0161487	0.0638928
969	0.0157252	0.0870133
970	0.0390453	0.0620607
971	0.0196384	0.0636014
972	0.0217759	0.0779605
973	0.0236941	0.0524065
974	0.0230817	0.0727156
975	0.0284378	0.041736
976	0.0205418	0.0473857
977	0.0195664	0.0658667
978	0.0253081	0.0826627
979	0.0134937	0.0860259
980	0.0255876	0.0562478
981	0.0431961	0.0351166
982	0.0294884	0.0440756
983	0.0368524	0.0576017
984	0.0405767	0.0514303
985	0.0204295	0.0582953
986	0.00550399	0.0937165
987	0.0217296	0.0628079
988	0.0449631	0.0955348
989	0.0278472	0.0331302
990	0.0257378	0.0705407
991	0.0234274	0.04372
992	0.0226516	0.0428219
993	0.0221731	0.0701737
994	0.017818	0.0537548
995	0.0356773	0.0483543
996	0.0201699	0.0649328
997	0.0289042	0.0795952
998	0.0471274	0.039483
999	0.0299548	0.0491555
1000	0.013184	0.0696636
1001	0.0191686	0.0583069
1002	0.0205459	0.0606019
1003	0.0282336	0.0595258
1004	0.0216024	0.0578854
1005	0.0246219	0.0323474
1006	0.0320943	0.0511353
1007	0.0232609	0.0526789
1008	0.032559	0.0575459
1009	0.0142295	0.0596908
1010	0.0315251	0.0696268
1011	0.00829022	0.0383899
1012	0.0338335	0.0653958
1013	0.0286434	0.0641352
1014	0.018009	0.0653165
1015	0.02693	0.0614461
1016	0.0250625	0.0687681
1017	0.0275871	0.083008
1018	0.030427	0.0652138
1019	0.0221235	0.0528894
1020	0.0292663	0.0633254
1021	0.0131293	0.0485132
1022	0.0301521	0.0427652
1023	0.0270616	0.0938945
1024	0.0249954	0.084764
1025	0.0392549	0.0653881
1026	0.0126247	0.0408524
1027	0.0371171	0.0469263
1028	0.0380133	0.0352971
1029	0.0328008	0.0483047
1030	0.0240348	0.0558537
1031	0.00926877	0.0480285
1032	0.0239249	0.0547989
1033	0.0346909	0.0813199
1034	0.0340815	0.082684
1035	0.0195301	0.0585919
1036	0.0320272	0.0743357
1037	0.0354687	0.0510579
1038	0.0187022	0.0615824
1039	0.0210034	0.0599301
1040	0.0254657	0.0732384
1041	0.0239354	0.058496
1042	0.0266501	0.0769598
1043	0.0163654	0.0485343
1044	0.0307805	0.0622397
1045	0.0230387	0.0478906
1046	0.0218134	0.0568925
1047	0.0252618	0.0360841
1048	0.0303203	0.0596027
1049	0.0303764	0.0809739
1050	0.0271684	0.0901884
1051	0.0356867	0.0518755
1052	0.0143696	0.0994055
1053	0.0246009	0.08622
1054	0.0270576	0.0658763
1055	0.0229194	0.0766991
1056	0.0250261	0.0302155
1057	0.0278935	0.0845773
1058	0.0244252	0.0835236
1059	0.0388306	0.0648271
1060	0.0437158	0.124135
1061	0.0338043	0.070003
1062	0.0219769	0.0667116
1063	0.035818	0.0598366
1064	0.038642	0.0448467
1065	0.0378692	0.0871188
1066	0.0352619	0.0483974
1067	0.045227	0.0521049
1068	0.0290689	0.0660196
1069	0.0349606	0.104196
1070	0.0297007	0.0574552
1071	0.0228561	0.0946446
1072	0.032227	0.0396651
1073	0.0323078	0.0940151
1074	0.0270616	0.0498894
1075	0.0180022	0.0517213
1076	0.0240766	0.0548918
1077	0.02786	0.0806757
1078	0.0305412	0.0678266
1079	0.0290932	0.0518036
1080	0.0296495	0.0753035
1081	0.0179827	0.0343601
1082	0.0232995	0.0595672
1083	0.0312834	0.0570397
1084	0.0302871	0.039448
1085	0.0257535	0.0301053
1086	0.0217614	0.0677507
1087	0.02987	0.0476005
1088	0.0284271	0.0719821
1089	0.0305992	0.0398947
1090	0.0287906	0.0491764
1091	0.0208345	0.0717328
1092	0.0279589	0.0321605
1093	0.0255096	0.0979965
1094	0.0197843	0.0598505
1095	0.026657	0.0501764
1096	0.0237283	0.0614178
1097	0.0224439	0.0811763
1098	0.0285312	0.0564913
1099	0.0249814	0.0351178
1100	0.0299115	0.0618142
1101	0.0356064	0.0609685
1102	0.0277904	0.0530133
1103	0.0206905	0.0568951
1104	0.0215211	0.0740908
1105	0.0175891	0.0569686
1106	0.0400277	0.0576387
1107	0.0214791	0.0688081
1108	0.0395454	0.0692591
1109	0.0246057	0.0465995
1110	0.0365787	0.0293742
1111	0.0292568	0.0686971
1112	0.0333814	0.0497075
1113	0.0410984	0.0687118
1114	0.0108268	0.0993091
1115	0.0268334	0.05091
1116	0.0199592	0.0411169
1117	0.0352988	0.0582437
1118	0.00896885	0.0522605
1119	0.0279024	0.065916
1120	0.025899	0.057653
1121	0.0252908	0.0783642
1122	0.027016	0.0509079
1123	0.0233063	0.0417496
1124	0.033986	0.0724911
1125	0.0127287	0.0394943
1126	0.0352084	0.0683204
1127	0.0289213	0.0348572
1128	0.0288322	0.0742077
1129	0.0179565	0.0381618
1130	0.0312986	0.0606864
1131	0.0338187	0.0625366
1132	0.0323226	0.0626389
1133	0.0232038	0.055692
1134	0.0362298	0.0499484
1135	0.0200961	0.0393604
1136	0.0242752	0.0503123
1137	0.0136459	0.0444432
1138	0.0177688	0.0513451
1139	0.0320071	0.0604144
1140	0.0266632	0.0514235
1141	0.0297111	0.0684206
1142	0.0161221	0.0546483
1143	0.0383325	0.0755239
1144	0.0294489	0.0385884
1145	0.0277592	0.0415832
1146	0.0333732	0.0531335
1147	0.00777688	0.0398697
1148	0.0304311	0.057385
1149	0.027087	0.0854682
1150	0.0189813	0.0560237
1151	0.0311936	0.04528
1152	0.0332516	0.0382056
1153	0.0309303	0.0512504
1154	0.0189219	0.0577738
1155	0.0155473	0.077158
1156	0.0295709	0.0522883
1157	0.0251529	0.0583683
1158	0.0174753	0.0653567
1159	0.00877028	0.0527796
1160	0.0271088	0.0552031
1161	0.0348428	0.0514923
1162	0.034271	0.0478948
1163	0.0279153	0.0676922
1164	0.032265	0.0534128
1165	0.0199133	0.0543423
1166	0.0269732	0.0591679
1167	0.0173994	0.069849
1168	0.0149744	0.0596667
1169	0.0303963	0.0384253
1170	0.0364787	0.0471965
1171	0.00765916	0.0483255
1172	0.0275232	0.0664491
1173	0.0257177	0.0591964
1174	0.0229136	0.0423681
1175	0.0198879	0.0412608
1176	0.022333	0.0602672
1177	0.0262242	0.0527881
1178	0.00974609	0.0720033
1179	0.0327559	0.0589473
1180	0.0313873	0.0606502
1181	0.0282362	0.0419153
1182	0.0296578	0.0454098
1183	0.013375	0.0606627
1184	0.0290264	0.0521628
1185	0.0203371	0.0637052
1186	0.0307957	0.0512416
1187	0.0254503	0.0489631
1188	0.0248557	0.0482325
1189	0.0211534	0.0348253
1190	0.0335848	0.0456251
1191	0.0295081	0.0423533
1192	0.0236363	0.0679687
1193	0.0295676	0.0648788
1194	0.0312088	0.0813005
1195	0.0401578	0.0623474
1196	0.0157812	0.0522092
1197	0.0388826	0.0605675
1198	0.051013	0.0569098
1199	0.0131781	0.052653
1200	0.0179543	0.0533719
1201	0.0284939	0.0825346
1202	0.0448164	0.068926
1203	0.0280976	0.0620205
1204	0.0294322	0.0505643
1205	0.0200475	0.0712733
1206	0.0151097	0.0740062
1207	0.0324282	0.0576246
1208	0.0315668	0.0505721
1209	0.0292416	0.0362462
1210	0.00321806	0.0517414
1211	0.0347682	0.0495779
1212	0.0294006	0.0503812
1213	0.0208723	0.0547101
1214	0.0232857	0.0506812
1215	0.0223061	0.0415573
1216	0.0259863	0.0911058
1217	0.0235909	0.071743
1218	0.0299321	0.0533542
1219	0.0351073	0.0474214
1220	0.0332477	0.0614978
1221	0.0304068	0.0680881
1222	0.0249505	0.066022
1223	0.0164872	0.0475016
1224	0.0249681	0.0444759
1225	0.0145544	0.0747448
1226	0.0305158	0.0476659
1227	0.0350242	0.0468574
1228	0.0311501	0.0356518
1229	0.032902	0.0646374
1230	0.0203344	0.0511457
1231	0.0168818	0.050184
1232	0.0281276	0.0563414
1233	0.0258132	0.0357275
1234	0.0224048	0.0651908
1235	0.030009	0.0320601
1236	0.015491	0.046072
1237	0.0294216	0.0522961
1238	0.0304738	0.037968
1239	0.0289251	0.0543336
1240	0.0196409	0.0370879
1241	0.0295062	0.064017
1242	0.0302582	0.0663177
1243	0.0246651	0.0456625
1244	0.0302194	0.0508873
1245	0.0250105	0.0527074
1246	0.0288015	0.0461763
1247	0.0251968	0.0448084
1248	0.0261091	0.0518056
1249	0.01419	0.041588
1250	0.0255936	0.0568214
1251	0.0156183	0.0435284
1252	0.0197983	0.0495496
1253	0.0292967	0.0542932
1254	0.0253251	0.0523675
1255	0.0283746	0.0618222
1256	0.0265142	0.0397773
1257	0.0246822	0.0422085
1258	0.0313973	0.0552158
1259	0.0239591	0.0489767
1260	0.0188096	0.052246
1261	0.0194146	0.0526895
1262	0.0309505	0.0583289
1263	0.0290948	0.0567921
1264	0.025861	0.05577
1265	0.0169266	0.0439619
1266	0.0269687	0.0558825
1267	0.0295976	0.0611313
1268	0.0292666	0.0351045
1269	0.0256451	0.0519433
1270	0.0223921	0.0461996
1271	0.0291621	0.0584264
1272	0.0217411	0.0349954
1273	0.0287308	0.0406661
1274	0.0295183	0.0502952
1275	0.0276719	0.0391002
1276	0.0299239	0.0407689
1277	0.0299988	0.0399328
1278	0.0252596	0.0418753
1279	0.0275642	0.0655391
1280	0.0227869	0.0527393
1281	0.024775	0.0717046
1282	0.0119942	0.0695798
1283	0.0231956	0.0487712
1284	0.0219922	0.0840611
1285	0.0198169	0.0639693
1286	0.0235392	0.0653929
1287	0.0210459	0.05176
1288	0.0248188	0.0846196
1289	0.0152928	0.0649385
1290	0.0247397	0.0747039
1291	0.0216242	0.0416157
1292	0.0186755	0.0391015
1293	0.0293708	0.0663077
1294	0.0134612	0.0591141
1295	0.0325776	0.0317116
1296	0.0371198	0.0509506
1297	0.03395	0.0809079
1298	0.0493233	0.0603299
1299	0.0383949	0.0332044
1300	0.0382292	0.0443385
1301	0.0369597	0.0633245
1302	0.0292479	0.057334
1303	0.0249194	0.0457295
1304	0.0316532	0.0498885
1305	0.0192026	0.0428559
1306	0.04828	0.0515162
1307	0.0415433	0.0578122
1308	0.0244664	0.0676026
1309	0.0376324	0.0514481
1310	0.0339592	0.0277547
1311	0.0278672	0.0366732
1312	0.0180466	0.0413756
1313	0.0293411	0.0431061
1314	0.0391681	0.063527
1315	0.02044	0.0681595
1316	0.0273455	0.0727173
1317	0.0299598	0.0473603
1318	0.0400701	0.0373917
1319	0.0245658	0.0419162
1320	0.0521117	0.0473656
1321	0.037441	0.0335853
1322	0.0368376	0.0704221
1323	0.0433585	0.045958
1324	0.0336851	0.0433504
1325	0.0310261	0.0709282
1326	0.037053	0.0461995
1327	0.033746	0.0903076
1328	0.0649359	0.0910203
1329	0.0481002	0.0468817
1330	0.0407275	0.0386294
1331	0.0278503	0.0527806
1332	0.0449969	0.0651585
1333	0.0351007	0.0694332
1334	0.0335823	0.0547018
1335	0.0290383	0.0514316
1336	0.0367692	0.0653831
1337	0.034076	0.0574385
1338	0.0308521	0.0551767
1339	0.0456826	0.0479706
1340	0.0360369	0.0476377
1341	0.0274211	0.0591679
1342	0.0384525	0.0542728
1343	0.0418381	0.0380319
1344	0.0416997	0.0428772
1345	0.0323112	0.0738868
1346	0.0285474	0.0492011
1347	0.0433645	0.049914
1348	0.0329471	0.0689871
1349	0.0247931	0.0651858
1350	0.0348146	0.0569021
1351	0.0343454	0.0508018
1352	0.0384315	0.0485968
1353	0.0456746	0.078434
1354	0.0350324	0.071034
1355	0.0423273	0.0557454
1356	0.0426848	0.0465922
1357	0.0337546	0.0726631
1358	0.0273038	0.0287219
1359	0.0409752	0.0702686
1360	0.0419257	0.0731767
1361	0.0382858	0.0664644
1362	0.0322952	0.0513699
1363	0.0386981	0.0552497
1364	0.0284569	0.052432
1365	0.0274178	0.0289798
1366	0.0188743	0.0541109
1367	0.0464863	0.0323575
1368	0.0400644	0.0488739
1369	0.0242076	0.0655529
1370	0.0285869	0.0568675
1371	0.0311312	0.0551594
1372	0.032351	0.0487718
1373	0.0318247	0.067155
1374	0.0519653	0.0424481
1375	0.0457981	0.0264787
1376	0.0230405	0.108975
1377	0.0314153	0.0446083
1378	0.0435086	0.0458411
1379	0.0331763	0.0334746
1380	0.0435346	0.0546172
1381	0.0352597	0.0609151
1382	0.04618	0.0388156
1383	0.0426321	0.0384087
1384	0.0266334	0.0498572
1385	0.0355803	0.0337249
1386	0.0260007	0.05393
1387	0.0375118	0.037442
1388	0.0217337	0.0572382
1389	0.0289763	0.0452827
1390	0.0340485	0.0553751
1391	0.0449767	0.0484121
1392	0.0292839	0.0478071
1393	0.0373857	0.0343875
1394	0.0427936	0.0428237
1395	0.0242837	0.0412363
1396	0.0236019	0.0535028
1397	0.032708	0.0709965
1398	0.0307938	0.0403403
1399	0.0412415	0.0323209
1400	0.037403	0.0555855
1401	0.0404103	0.0644307
1402	0.0301391	0.0309661
1403	0.0171999	0.0346817
1404	0.0324386	0.0401611
1405	0.0294804	0.0472001
1406	0.0409115	0.0573813
1407	0.0371582	0.0612467
1408	0.0326593	0.0535196
1409	0.0224709	0.0553295
1410	0.0474399	0.0322457
1411	0.039535	0.042024
1412	0.0341622	0.0619235
1413	0.0389175	0.0754779
1414	0.0322908	0.0428126
1415	0.0371547	0.0407643
1416	0.0284662	0.0349631
1417	0.0312981	0.0389853
1418	0.0434977	0.0465912
1419	0.0432101	0.0625097
1420	0.0454578	0.0362278
1421	0.0485352	0.0406351
1422	0.0354313	0.0602344
1423	0.0297989	0.0496596
1424	0.0463029	0.0389001
1425	0.0366057	0.0463842
1426	0.0386527	0.0731049
1427	0.0290983	0.0530188
1428	0.0333735	0.0338147
1429	0.0332875	0.0336913
1430	0.0263609	0.043922
1431	0.0319195	0.0502859
1432	0.0357046	0.0409977
1433	0.0297599	0.0391167
1434	0.0344606	0.0443979
1435	0.0396554	0.0610481
1436	0.037975	0.0369129
1437	0.0371628	0.0377367
1438	0.031694	0.0511164
1439	0.0334491	0.0501483
1440	0.0420409	0.043585
1441	0.035769	0.0527997
1442	0.0414781	0.0527375
1443	0.02188	0.0483676
1444	0.0373555	0.0546151
1445	0.0442073	0.0399246
1446	0.0382419	0.0324531
1447	0.0428483	0.036837
1448	0.0429777	0.0475465
1449	0.0426688	0.0537785
1450	0.038749	0.0444893
1451	0.0325096	0.0407848
1452	0.0501126	0.0579726
1453	0.0334489	0.0568996
1454	0.0384564	0.0627686
1455	0.0362143	0.0293881
1456	0.0386799	0.0314971
1457	0.024125	0.0503363
1458	0.0416127	0.0549239
1459	0.0260495	0.0306455
1460	0.0414286	0.0605962
1461	0.0348465	0.0611186
1462	0.0366741	0.0324522
1463	0.0315408	0.0500401
1464	0.047893	0.062035
1465	0.0341622	0.0329511
1466	0.027643	0.0301908
1467	0.0312421	0.0572196
1468	0.038904	0.0570185
1469	0.0373306	0.0554095
1470	0.0352429	0.0373607
1471	0.0435346	0.054256
1472	0.0401911	0.042605
1473	0.0230642	0.0438489
1474	0.0317457	0.0512668
1475	0.0354303	0.0379001
1476	0.0233976	0.0593372
1477	0.032207	0.0966775
1478	0.0328025
1479	0.0441753
1480	0.0434005
1481	0.032754
1482	0.0324547
1483	0.0341207
1484	0.040107
1485	0.0333551
1486	0.0379243
1487	0.0301066
1488	0.0371525
1489	0.0370143
1490	0.0227755
1491	0.0335207
1492	0.0304076
1493	0.0279388
1494	0.0375387
1495	0.0312558
1496	0.0257117
1497	0.0398107
1498	0.0374408
1499	0.0341046
1500	0.0320523
1501	0.0435499
1502	0.0427021
1503	0.0371241
1504	0.0379736
1505	0.0305846
1506	0.0368635
1507	0.0305829
1508	0.0318628
1509	0.0307679
1510	0.0420453
1511	0.0309134
1512	0.0299496
1513	0.0351579
1514	0.0276641
1515	0.0368483
1516	0.0364735
1517	0.046604
1518	0.0337118
1519	0.0331362
1520	0.0299057
1521	0.0338849
1522	0.0283219
1523	0.0329128
1524	0.0297105
1525	0.0279068
1526	0.0296891
1527	0.0364423
1528	0.0337292
1529	0.0336055
1530	0.0357909
1531	0.0404726
1532	0.0326875
1533	0.0364291
1534	0.0326298
1535	0.0365934
1536	0.0405836
1537	0.0311619
1538	0.0389668
1539	0.0207131
1540	0.0298699
1541	0.0344058
1542	0.0274147
1543	0.0293737
1544	0.0352882
1545	0.0317139
1546	0.0317934
1547	0.0480896
1548	0.0429566
1549	0.0513393
1550	0.0215473
1551	0.0376293
1552	0.0232732
1553	0.0343201
1554	0.0455733
1555	0.0376785
1556	0.0291854
1557	0.0353168
1558	0.0439608
1559	0.0287552
1560	0.044034
1561	0.0447174
1562	0.0458625
1563	0.0404033
1564	0.0359518
1565	0.0459778
1566	0.0305418
1567	0.0408129
1568	0.0390358
1569	0.0273981
1570	0.0423166
1571	0.0252607
1572	0.0332216
1573	0.0329901
1574	0.0418169
1575	0.0437714
1576	0.0433483
1577	0.0449417
1578	0.0303476
1579	0.0525587
1580	0.0390845
1581	0.0225811
1582	0.0401842
1583	0.0412049
1584	0.0473692
1585	0.0301385
1586	0.0375926
1587	0.0374946
1588	0.0347752
1589	0.0336873
1590	0.0307228
1591	0.0376836
1592	0.0395354
1593	0.0332119
1594	0.0325171
1595	0.0219024
1596	0.0321948
1597	0.0404551
1598	0.0352009
1599	0.047781
1600	0.0403858
1601	0.0320106
1602	0.0288027
1603	0.0317251
1604	0.0458529
1605	0.0314842
1606	0.0362391
1607	0.0411842
1608	0.0423034
1609	0.0295132
1610	0.0333888
1611	0.0318641
1612	0.0378918
1613	0.0335946
1614	0.0368625
1615	0.0312654
1616	0.0449816
1617	0.0288918
1618	0.0440804
1619	0.030781
1620	0.0416124
1621	0.0394956
1622	0.0482652
1623	0.0460782
1624	0.0386063
1625	0.0604266
1626	0.028207
1627	0.039263
1628	0.0509734
1629	0.0397589
1630	0.0364617
1631	0.0340672
1632	0.0444396
1633	0.0413632
1634	0.041007
1635	0.0360574
1636	0.0403364
1637	0.0448294
1638	0.0392032
1639	0.0320831
1640	0.0437105
1641	0.0347704
1642	0.0471352
1643	0.0235376
1644	0.0366533
1645	0.0324152
1646	0.0323644
1647	0.0295413
1648	0.0439879
1649	0.0353653
1650	0.0360158
1651	0.0310921
1652	0.050945
1653	0.0380321
1654	0.0304186
1655	0.03249
1656	0.0302679
1657	0.0337459
1658	0.0414055
1659	0.0317015
1660	0.0330081
1661	0.0379002
1662	0.0383282
1663	0.0419957
1664	0.0356817
1665	0.0421667
1666	0.0373726
1667	0.0303861
1668	0.0418227
1669	0.0310168
1670	0.0281717
1671	0.029405
1672	0.0294818
1673	0.0478993
1674	0.031928
1675	0.0510663
1676	0.0362218
1677	0.030363
1678	0.0277596
1679	0.0285608
1680	0.030835
1681	0.0305798
1682	0.0591016
1683	0.0256789
1684	0.0269594
1685	0.0329532
1686	0.035035
1687	0.0239306
1688	0.0367462
1689	0.0344937
1690	0.0359926
1691	0.0374564
1692	0.0495737
1693	0.0503242
1694	0.031597
1695	0.0382422
1696	0.0227624
1697	0.0426599
1698	0.0392845
1699	0.0377319
1700	0.0465407
1701	0.0320542
1702	0.0365118
1703	0.0267431
1704	0.0423168
1705	0.0402106
1706	0.0523411
1707	0.0378022
1708	0.0349155
1709	0.0292833
1710	0.0383599
1711	0.0417417
1712	0.041539
1713	0.0311953
1714	0.0353954
1715	0.032576
1716	0.0290967
1717	0.0511342
1718	0.0462226
1719	0.0441732
1720	0.0477587
1721	0.0417508
1722	0.0318055
1723	0.0431807
1724	0.0309657
1725	0.0370335
1726	0.0402629
1727	0.033057
1728	0.0378479
1729	0.0343452
1730	0.0275144
1731	0.0294126
1732	0.0249022
1733	0.045942
1734	0.0441253
1735	0.0426874
1736	0.0290768
1737	0.0287019
1738	0.0346159
1739	0.0462343
1740	0.0379801
1741	0.0357243
1742	0.0336627
1743	0.0394275
1744	0.035937
1745	0.0453273
1746	0.0293009
1747	0.0397289
1748	0.0475854
1749	0.0358347
1750	0.0438145
1751	0.0290615
1752	0.0266115
1753	0.0370211
1754	0.0463853
1755	0.0351805
1756	0.0372706
1757	0.0416717
1758	0.0439616
1759	0.0429556
1760	0.0402981
1761	0.0355018
1762	0.0380965
1763	0.0470851
1764	0.0480118
1765	0.0460132
1766	0.0484029
1767	0.0315204
1768	0.0358348
1769	0.0312482
1770	0.0271792
1771	0.0277585
1772	0.0429981
1773	0.0308019
1774	0.0418435
1775	0.0435197
1776	0.043193
1777	0.0306966
1778	0.0429732
1779	0.0320552
1780	0.0445482
1781	0.02663
1782	0.032079
1783	0.0402433
1784	0.0477466
1785	0.0580178
1786	0.0366826
1787	0.0501502
1788	0.0423607
1789	0.0557379
1790	0.036535
1791	0.038598
1792	0.0324527
1793	0.041706
1794	0.0368803
1795	0.0514589
1796	0.0378578
1797	0.047222
1798	0.0302594
1799	0.0273013
1800	0.0355929
1801	0.0285041
1802	0.0444801
1803	0.0547497
1804	0.037217
1805	0.0388844
1806	0.0502939
1807	0.0360495
1808	0.0501731
1809	0.0560241
1810	0.0268664
1811	0.0448332
1812	0.0427327
1813	0.0543187
1814	0.0363431
1815	0.0508303
1816	0.0297317
1817	0.0385395
1818	0.0281029
1819	0.0572713
1820	0.0380882
1821	0.0400911
1822	0.0562892
1823	0.0440237
1824	0.0246412
1825	0.0505336
1826	0.0187829
1827	0.0268819
1828	0.038763
1829	0.036647
1830	0.0359986
1831	0.0448769
1832	0.0387957
1833	0.0461975
1834	0.0353617
1835	0.0404898
1836	0.0426148
1837	0.0383158
1838	0.0467923
1839	0.0420924
1840	0.0386478
1841	0.0365723
1842	0.0463694
1843	0.0303546
1844	0.0514861
1845	0.0587411
1846	0.0389869
1847	0.0305554
1848	0.04457
1849	0.0369516
1850	0.0403351
1851	0.0499593
1852	0.0356942
1853	0.0445542
1854	0.0488228
1855	0.0560853
1856	0.0476971
1857	0.0430973
1858	0.0499291
1859	0.0430742
1860	0.0447563
1861	0.0430411
1862	0.0418616
1863	0.0406154
1864	0.0427314
1865	0.0471
1866	0.0391588
1867	0.0410103
1868	0.0426333
1869	0.0426901
1870	0.0328463
1871	0.0495406
1872	0.0334804
1873	0.0410091
1874	0.0476072
1875	0.0391838
Average	0.0332039	0.0537707
SD	0.00896932	0.0182953
SEM	0.000207138	0.000476047
