# Supplementary material for: Modulation of intrinsic inhibitory checkpoints using nano‐carriers to unleash NK cell activity
Source: EMBO Mol Med. 2021 Nov 2;14(1):e14073. doi: 10.15252/emmm.202114073 (PMC8749471; doi:10.15252/emmm.202114073)
Supplement: Supplementary file 4 — Source Data for Figure 1 [file EMMM-14-e14073-s005.zip]

Archive with 3 entries (2 files):
- Figure_1/
- Figure_1/Figure_1B.xlsx
- Figure_1/WB_source_data_Figure_1A.pdf
