# Supplementary material for: Modulation of intrinsic inhibitory checkpoints using nano‐carriers to unleash NK cell activity
Source: EMBO Mol Med. 2021 Nov 2;14(1):e14073. doi: 10.15252/emmm.202114073 (PMC8749471; doi:10.15252/emmm.202114073)
Supplement: Supplementary file 4 — Source Data for Figure 1 [file EMMM-14-e14073-s005.zip › Figure_1/Figure_1B.xlsx]

## Sheet: Calcium levels
		Time (sec)	N.S siRNA /Cw4	SHP-1 & Cbls siRNA /Cw4
	Basal pre heat (Room temp.)	0	1.00407	0.987217
		11	1.02442	1.04425
		22	1.0095	1.00393
		33	0.943012	1.01377
		44	1.019	0.950836
	Basal following heat (37°C)	55	1.00814	0.926254
		66	1.01221	0.904621
		77	0.987788	0.911504
		88	0.97829	0.896755
		99	0.92673	0.897738
	Read 1	110	1.69742	2.41396
	Read 2	121	1.69199	2.34612
	Read 3	132	1.67028	2.32055
	Read 4	143	1.64179	2.33432
	Read 5	154	1.67028	2.26942
	Read 6	165	1.65129	2.2881
	Read 7	176	1.71642	2.30678
	Read 8	187	1.64858	2.235
	Read 9	198	1.63365	2.28122
	Read 10	209	1.62144	2.28319
	Read 11	220	1.6133	2.21534
	Read 12	231	1.62551	2.22616
	Read 13	242	1.56038	2.17109
	Read 14	253	1.57938	2.17109
	Read 15	264	1.5441	2.16224
	Read 16	275	1.55902	2.17109
	Read 17	286	1.56581	2.16028
	Read 18	297	1.54545	2.18092
	Read 19	308	1.55631	2.16028
	Read 20	319	1.51832	2.17797
	Read 21	330	1.54681	2.18682
	Read 22	341	1.57938	2.16912
	Read 23	352	1.56309	2.05801
