# Supplementary material for: Modulation of intrinsic inhibitory checkpoints using nano‐carriers to unleash NK cell activity
Source: EMBO Mol Med. 2021 Nov 2;14(1):e14073. doi: 10.15252/emmm.202114073 (PMC8749471; doi:10.15252/emmm.202114073)
Supplement: Supplementary file 5 — Source Data for Figure 4 [file EMMM-14-e14073-s001.zip]

Archive with 3 entries (2 files):
- Figure_4/
- Figure_4/Figure_4B.xls
- Figure_4/WB_source_data_Figure_4A.pdf
