# Supplementary material for: Modulation of intrinsic inhibitory checkpoints using nano‐carriers to unleash NK cell activity
Source: EMBO Mol Med. 2021 Nov 2;14(1):e14073. doi: 10.15252/emmm.202114073 (PMC8749471; doi:10.15252/emmm.202114073)
Supplement: Supplementary file 5 — Source Data for Figure 4 [file EMMM-14-e14073-s001.zip › Figure_4/Figure_4B.xls]

## Sheet: Calcium levels
		Time (sec)	NPs only /Cw4	NPs N.S siRNA /Cw4	NPs SHP-1 & Cbls siRNA /Cw4
	Basal pre heat (Room temp.)	0	1.1721	1.01958	1.23838
		11	1.02848	1.01645	0.942789
		22	0.839825	0.765466	0.810489
		33	0.996835	1.12372	1.02384
		44	0.962756	1.07478	0.984505
	Basal following heat (37°C)	55	1.02118	0.968548	0.977354
		66	0.994401	0.986253	1.02622
		77	0.946933	0.918559	1.01549
		88	0.934761	0.915434	1.02265
		99	0.942064	0.931056	1.08105
	Read 1	110	2.08374	1.92147	2.63886
	Read 2	121	2.03992	1.93605	2.68296
	Read 3	132	2.0667	1.87878	2.62336
	Read 4	143	2.03992	1.93918	2.69487
	Read 5	154	1.94012	1.85378	2.66389
	Read 6	165	2.03019	1.89544	2.69249
	Read 7	176	2.02897	1.8569	2.58164
	Read 8	187	1.92308	1.89336	2.64482
	Read 9	198	2.0314	1.85378	2.55423
	Read 10	209	2.00584	1.94126	2.56496
	Read 11	220	1.90847	1.82774	2.54589
	Read 12	231	1.93647	1.88815	2.58999
	Read 13	242	1.93038	1.84545	2.55542
	Read 14	253	1.88291	1.81837	2.65197
	Read 15	264	1.95472	1.79858	2.51371
	Read 16	275	1.92673	1.81108	2.49106
	Read 17	286	1.87196	1.82879	2.60906
	Read 18	297	1.98637	1.8267	2.50656
	Read 19	308	1.86709	1.76422	2.49702
	Read 20	319	1.91212	1.76422	2.56257
	Read 21	330	1.87439	1.73922	2.5
