# Supplementary material for: Modulation of intrinsic inhibitory checkpoints using nano‐carriers to unleash NK cell activity
Source: EMBO Mol Med. 2021 Nov 2;14(1):e14073. doi: 10.15252/emmm.202114073 (PMC8749471; doi:10.15252/emmm.202114073)
Supplement: Supplementary file 6 — Source Data for Figure 5 [file EMMM-14-e14073-s007.xls]

## Sheet: Calcium levels
		Time (sec)	Negative ctrl (YTS+PBS)	NPs only (YTS+empty NPs)	NPs SHP-1 & Cbls siRNA (YTS+siRNAs NPs)	Positive ctrl (YTS+Cw7)
	Basal pre heat (Room temp.)	0	1.02198	1.00921	0.933982	0.961538
		11	1.03297	1.04985	1.02069	1.14237
		22	0.979396	1.03901	0.990265	0.915614
		33	0.993132	0.982119	1.00548	0.97302
		44	0.972527	0.919805	1.04959	1.00746
	Basal following heat (37°C)	55	0.938187	0.929287	0.923334	0.97589
		66	0.942308	0.952316	0.953757	0.927095
		77	0.894231	0.971281	0.949194	0.929966
		88	0.976648	0.975345	0.946152	0.964409
		99	0.892857	0.788404	0.953757	0.884041
	Read 1	110	0.972527	0.980764	1.06632	2.00057
	Read 2	121	0.96978	0.960444	1.0648	2.03215
	Read 3	132	0.964286	0.934706	1.02221	2.07233
	Read 4	143	0.928571	1.00515	1.11804	2.04363
	Read 5	154	0.910714	1.01734	1.02829	1.98048
	Read 6	165	0.957418	1.00379	1.12565	2.02067
	Read 7	176	0.964286	1.06204	1.08153	2.02067
	Read 8	187	0.987637	1.02005	1.11652	1.94891
	Read 9	198	0.990385	0.975345	1.03286	1.87428
	Read 10	209	0.989011	1.00108	1.01765	2.03502
	Read 11	220	0.945055	1.00244	0.999392	2.03789
	Read 12	231	1.00962	1.00108	1.03134	1.9116
	Read 13	242	0.95467	1.03224	1.05111	2.03789
	Read 14	253	0.916209	1.00921	0.950715	1.88576
	Read 15	264	0.972527	1.05798	1.05263	1.94604
	Read 16	275	0.982143	0.986183	1.01917	1.93169
	Read 17	286	0.947802	0.995665	0.97049	2.00344
	Read 18	297	0.994505	0.949607	1.08305	1.95465
	Read 19	308	0.942308	1.03495	0.968969	2.0465
	Read 20	319	0.967033	0.983473	1.00852	1.99483
	Read 21	330	0.857143	1.06611	0.91725	1.86854
