# Supplementary material for: Modulation of intrinsic inhibitory checkpoints using nano‐carriers to unleash NK cell activity
Source: EMBO Mol Med. 2021 Nov 2;14(1):e14073. doi: 10.15252/emmm.202114073 (PMC8749471; doi:10.15252/emmm.202114073)
Supplement: Supplementary file 7 — Source Data for Figure 6 [file EMMM-14-e14073-s004.zip]

Archive with 4 entries (3 files):
- Figure_6/
- Figure_6/Figure_6B.xlsx
- Figure_6/Figure_6C.xlsx
- Figure_6/Figure_6F.xlsx
