# Supplementary material for: Modulation of intrinsic inhibitory checkpoints using nano‐carriers to unleash NK cell activity
Source: EMBO Mol Med. 2021 Nov 2;14(1):e14073. doi: 10.15252/emmm.202114073 (PMC8749471; doi:10.15252/emmm.202114073)
Supplement: Supplementary file 7 — Source Data for Figure 6 [file EMMM-14-e14073-s004.zip › Figure_6/Figure_6B.xlsx]

## Sheet: Tumor size
				NPs N.S siRNA															NPs SHP-1 & Cbls siRNA
				Exp. #1				Exp. #2			Exp. #3					Average	SD	SEM	Exp. #1			Exp. #2					Exp. #3					Average	SD	SEM
	Time (days) from first injection		Time (days)	cage 48 3	cage 48 4	cage 49 3	cage 49 4	Cage 44 1	Cage 45 5	Cage 45 3	Cage 40 3	Cage 42 1	Cage 41 1	Cage 42 3	Cage 41 3				cage 48 2	cage 49 1	cage 49 2	Cage 43 1	cage 43 3	Cage 44 2	Cage 43 2	Cage 45 2	Cage 40 2	Cage 40 5	Cage 41 2	Cage 42 2	Cage 41 4
			0	0	0	0	0	0	0	0	0	0	0	0	0	0	0	0	0	0	0	0	0	0	0	0	0	0	0	0	0	0	0	0
			1	0	0	0	0	0	0	0	0	0	0	0	0	0	0	0	0	0	0	0	0	0	0	0	0	0	0	0	0	0	0	0
			2	0	0	0	0	0	0	0	0	0	0	0	0	0	0	0	0	0	0	0	0	0	0	0	0	0	0	0	0	0	0	0
			3	0	0	0	0	0	0	0	0	0	0	0	0	0	0	0	0	0	0	0	0	0	0	0	0	0	0	0	0	0	0	0
			4	0	0	0	0	0	0	0	0	0	0	0	0	0	0	0	0	0	0	0	0	0	0	0	0	0	0	0	0	0	0	0
			5	0	0	0	0	0	0	0	0	0	0	0	0	0	0	0	0	0	0	0	0	0	0	0	0	0	0	0	0	0	0	0
			6	0	0	0	0	0	0	0	0	0	0	0	0	0	0	0	0	0	0	0	0	0	0	0	0	0	0	0	0	0	0	0
	0	First injection	7	105.875	91.936	53.24	48	90.569	87.88	67.968	97.47	56	44	53.6	81.25	73.149	21.707	6.26627	90.944	73.008	100.92	69.3375	78.416	58.4	69.3375	105.875	87.48	59.904	48.51	49.923	91.2925	75.6421	18.7282	5.19427
	1		8	131.196	103.933	58.725	65.8125	102.043	101.4	114.376	117	64.386	52.6965	61.9415	81.25	87.8966	26.8175	7.74154	113.4	81.648	111.6	79.35	94.08	58.4	79.35	117.6	90.396	59.904	48.51	49.923	94.1015	82.9433	23.6126	6.54896
	2		9	151.2	121	64.8	98.696	121.68	121	164.775	134.54	72.6	60.306	70.886	82.5	105.332	35.3452	10.2033	123.008	84.564	123.008	93.75	138.384	58.4	93.75	133.28	91.854	59.904	53.24	49.923	100.602	92.5898	30.7427	8.52648
	3	Second injection	10	199.761	142.97	86.4	119.488	145.8	153	239.062	178.538	88.704	81.25	83.75	82.5	133.435	52.5798	15.1785	123.008	84.564	123.008	101.4	155.648	58.4	101.4	141.332	91.854	59.904	63.36	49.923	100.602	96.4925	33.1677	9.19906
	4		11	292.032	194.35	139.606	142.97	174.05	153	253.125	230.625	106.808	104.363	94.1015	82.5	163.961	66.9534	19.3278	123.008	84.564	124.93	101.4	155.648	64.386	101.4	141.332	91.854	59.904	68.75	49.923	100.602	97.5154	32.3327	8.96748
	5		12	349.648	273.8	198.575	165.6	206.848	167.214	258.75	303.408	116.64	121.104	101.338	82.5	195.452	85.6837	24.7348	115.2	84.564	124.93	101.4	155.648	73.9125	101.4	141.332	91.854	59.904	74.36	49.923	100.602	98.0792	30.784	8.53794
	6	Third injection	13	443.576	344.452	242.76	204.912	235.824	172.651	272.812	328.738	147.6	133.2	148.837	121.104	233.039	99.5014	28.7236	117	90.75	115.2	101.4	155.648	77.234	101.4	141.332	112.091	75.712	115.2	54.675	100.602	104.48	26.9161	7.46518
	7		14	505.966	386.537	298.08	231.2	249.9	176.62	289.688	347.612	179.562	145.119	160.744	159.744	260.898	110.356	31.8571	117	92.2625	120.6	149.4	155.648	77.234	149.4	141.332	129.6	94.08	161.84	64.512	100.602	119.501	31.6606	8.78108
	8		15	540.562	445.28	329.062	286.875	306.562	178.605	334.62	358.706	202.343	153.76	175.338	188.538	291.688	119.65	34.5399	117	102.602	120.6	200.688	155.648	77.234	200.688	141.332	144.15	117	161.84	70	100.602	131.491	41.2212	11.4327
	9	Forth injection	16	591.137	498.15	368.219	336	371.2	178.605	377.6	377.196	239.062	155.682	185.13	205.8	323.649	135.398	39.0862	115.2	102.602	120.6	217.588	155.648	77.234	217.588	141.332	159.744	120.6	161.84	70	100.602	135.429	46.5829	12.9198
	10		17	643.468	544.887	433.944	359.734	426.275	178.605	451.562	393.588	239.062	160.744	190.782	208.25	352.575	157.29	45.4058	111.6	102.602	120.6	228.15	155.648	70.875	228.15	138.083	186.294	120.6	161.84	87.48	99.144	139.313	50.4703	13.9979
	11		18	712.674	583.808	495.616	378.895	486	178.605	526.5	419.813	244.687	171.112	208.25	210.7	384.722	180.971	52.242	109.8	102.602	120.6	249.275	147.456	70.875	249.275	136.458	218.05	120.6	161.84	102.344	96.228	145.031	58.7123	16.2839
	12	Fifth injection	19	742.63	631.75	534.6	404.6	555.038	178.605	635.904	437.4	244.687	171.112	222.912	213.15	414.366	204.417	59.0102	109.8	102.602	120.6	256	126	67.76	256	125.44	243.648	120.6	161.84	114.873	92.697	145.989	64.0472	17.7635
	13		20	788.288	682.152	596.781	445.28	592.767	178.605	754.29	475.695	288	213.15	251.256	220.5	457.23	223.825	64.6127	109.8	102.602	117	256	126	67.76	270.336	121	262.848	138.915	173.4	138.915	80	151.121	69.0775	19.1587
	14		21	799.312	705.675	677.376	473.85	676.26	178.605	837.082	494.816	310.005	264.375	257.911	222.95	491.518	240.863	69.5313	109.8	95.648	117	256	114.376	68.85	274.432	117.975	272.812	158.438	182.648	166.093	77.5	154.736	72.2854	20.0484
	15	Sixth injection	22	857.304	806.284	854.438	552.25	727.65	328.536	1063.02	514.425	325.125	378.45	267.696	225.4	575.048	278.861	80.5003	109.8	94.08	109.33	256	98.3125	74.88	256	117.975	280.136	174.24	189.584	188.65	75	155.691	73.0279	20.2543
	16		23	901.45	903.96	1003.52	661.567	816.75	419.832	1372.88	576.24	363.312	413.1	267.696	246.24	662.212	344.742	99.5184	111.6	94.08	109.33	280.962	98.3125	74.88	280.962	117.975	295.074	200.9	217.728	236.25	81.12	169.167	84.4245	23.4151
