# Supplementary material for: Modulation of intrinsic inhibitory checkpoints using nano‐carriers to unleash NK cell activity
Source: EMBO Mol Med. 2021 Nov 2;14(1):e14073. doi: 10.15252/emmm.202114073 (PMC8749471; doi:10.15252/emmm.202114073)
Supplement: Supplementary file 7 — Source Data for Figure 6 [file EMMM-14-e14073-s004.zip › Figure_6/Figure_6C.xlsx]

## Sheet: Average growth rate 
		NPs N.S siRNA															NPs SHP-1 & Cbls siRNA
		Exp. #1				Exp. #2			Exp. #3					Average	SD	SEM	Exp. #1			Exp. #2					Exp. #3					Average	SD	SEM
		cage 48 3	cage 48 4	cage 49 3	cage 49 4	Cage 44 1	Cage 45 3	Cage 45 5	Cage 40 3	Cage 42 1	Cage 41 1	Cage 42 3	Cage 41 3				cage 48 2	cage 49 1	cage 49 2	Cage 43 1	cage 43 3	Cage 44 2	Cage 43 2	Cage 45 2	Cage 40 2	Cage 40 5	Cage 41 2	Cage 42 2	Cage 41 4
	Average growth rate from first treatment (mm3/day)	49.7234	50.7515	59.3925	38.348	45.3863	81.5572	20.747	29.9231	19.207	23.0687	13.381	10.3119	36.8165	21.3297	6.15736	1.291	1.317	0.525625	13.2265	50.6766	1.24353	1.03	0.75625	12.9746	8.81225	10.5761	11.6454	-0.635781	8.72609	13.7049	3.80107
