# Supplementary material for: Modulation of intrinsic inhibitory checkpoints using nano‐carriers to unleash NK cell activity
Source: EMBO Mol Med. 2021 Nov 2;14(1):e14073. doi: 10.15252/emmm.202114073 (PMC8749471; doi:10.15252/emmm.202114073)
Supplement: Supplementary file 7 — Source Data for Figure 6 [file EMMM-14-e14073-s004.zip › Figure_6/Figure_6F.xlsx]

## Sheet: mice Survival
	Exp. #1		Exp. #2		Exp. #3		Total mice (#)		Percent Survival (%)
Time (days)	NPs N.S siRNA	NPs SHP-1 & Cbls siRNA	NPs N.S siRNA	NPs SHP-1 & Cbls siRNA	NPs N.S siRNA	NPs SHP-1 & Cbls siRNA	NPs N.S siRNA	NPs SHP-1&Cbls siRNA	NPs N.S siRNA	NPs SHP-1&Cbls siRNA
0	3	4	7	8	6	6	16	18	100	100
1	3	4	7	8	6	6	16	18	100	100
2	3	4	7	8	6	6	16	18	100	100
3	3	4	7	8	6	6	16	18	100	100
4	3	4	7	8	6	6	16	18	100	100
5	3	4	7	8	6	6	16	18	100	100
6	3	4	7	8	6	6	16	18	100	100
7	3	4	7	8	6	6	16	18	100	100
8	3	4	7	8	6	6	16	18	100	100
10	3	4	7	8	6	6	16	18	100	100
11	3	4	7	8	6	6	16	18	100	100
12	3	4	7	8	6	6	16	18	100	100
13	3	4	7	8	6	6	16	18	100	100
14	3	4	7	8	6	6	16	18	100	100
15	3	4	7	8	6	6	16	18	100	100
16	3	4	7	8	6	6	16	18	100	100
17	3	4	7	8	6	6	16	18	100	100
18	3	4	7	8	6	6	16	18	100	100
19	3	4	7	8	6	6	16	18	100	100
20	3	4	7	8	6	6	16	18	100	100
21	3	4	7	8	6	6	16	18	100	100
22	3	4	6	8	6	6	15	18	93.75	100
23	3	4	6	8	6	6	15	18	93.75	100
24	3	4	6	8	6	6	15	18	93.75	100
25	3	4	6	8	6	6	15	18	93.75	100
26	3	4	6	8	6	6	15	18	93.75	100
27	2	4	6	8	6	6	14	18	87.5	100
28	2	4	6	8	5	6	13	18	81.25	100
29	2	4	6	8	4	6	12	18	75	100
30	1	3	6	8	3	6	10	17	62.5	94.4444
31	1	3	6	8	2	6	9	17	56.25	94.4444
32	1	3	4	8	2	6	7	17	43.75	94.4444
33	1	3	4	8	1	5	6	16	37.5	88.8889
34	1	3	4	7	1	5	6	15	37.5	83.3333
35	0	3	4	7	1	5	5	15	31.25	83.3333
36	0	3	4	7	1	5	5	15	31.25	83.3333
37	0	3	3	6	0	4	3	13	18.75	72.2222
38	0	3	3	6	0	4	3	13	18.75	72.2222
39	0	3	3	6	0	3	3	12	18.75	66.6667
40	0	3	3	6	0	2	3	11	18.75	61.1111
41	0	2	2	6	0	2	2	10	12.5	55.5556
42	0	2	2	6	0	2	2	10	12.5	55.5556
43	0	2	0	5	0	2	0	9	0	50
44	0	2	0	5	0	2	0	9	0	50
45	0	2	0	5	0	0	0	7	0	38.8889
46	0	2	0	4	0	0	0	6	0	33.3333
47	0	2	0	4	0	0	0	6	0	33.3333
48	0	2	0	4	0	0	0	6	0	33.3333
49	0	2	0	3	0	0	0	5	0	27.7778
50	0	2	0	3	0	0	0	5	0	27.7778
51	0	2	0	3	0	0	0	5	0	27.7778
52	0	2	0	3	0	0	0	5	0	27.7778
53	0	2	0	2	0	0	0	4	0	22.2222
54	0	2	0	2	0	0	0	4	0	22.2222
55	0	2	0	2	0	0	0	4	0	22.2222
56	0	2	0	2	0	0	0	4	0	22.2222
57	0	0	0	2	0	0	0	2	0	11.1111
58	0	0	0	2	0	0	0	2	0	11.1111
59	0	0	0	2	0	0	0	2	0	11.1111
60	0	0	0	0	0	0	0	0	0	0
